# Supplementary material for: Parental Hesitancy towards the Established Childhood Vaccination Programmes in the COVID-19 Era: Assessing the Drivers of a Challenging Public Health Concern
Source: Vaccines (Basel). 2022 May 20;10(5):814. doi: 10.3390/vaccines10050814 (PMC9144671; doi:10.3390/vaccines10050814)
Supplement: Supplementary file 1 [file vaccines-10-00814-s001.zip]

Archive with 4 entries (4 files):
- Table S1.pdf
- Table S2.pdf
- Table S3.pdf
- Text S1.pdf
